# Supplementary material for: Acute Pancreatitis Increases the Risk of Gastrointestinal Cancer in Type 2 Diabetic Patients: A Korean Nationwide Cohort Study
Source: Cancers (Basel). 2022 Nov 20;14(22):5696. doi: 10.3390/cancers14225696 (PMC9688877; doi:10.3390/cancers14225696)
Supplement: Supplementary file 1 [file cancers-14-05696-s001.zip]

Archive with 1 entries (1 files):
- cancers-2022067-supplementary.pdf
